# Supplementary material for: Altered Serum Alpha1-Antitrypsin Protease Inhibition before and after Clinical Hematopoietic Stem Cell Transplantation: Association with Risk for Non-Relapse Mortality
Source: Int J Mol Sci. 2023 Dec 28;25(1):422. doi: 10.3390/ijms25010422 (PMC10779144; doi:10.3390/ijms25010422)
Supplement: Supplementary file 1 [file ijms-25-00422-s001.zip]

Archive with 1 entries (1 files):
- ijms-2759289-supplementary.docx
